# Supplementary material for: Lateral Hypothalamus Calcium/Calmodulin-Dependent Protein Kinase II α Neurons Encode Novelty-Seeking Signals to Promote Predatory Eating
Source: Research (Wash D C). 2022 Aug 5;2022:9802382. doi: 10.34133/2022/9802382 (PMC9394055; doi:10.34133/2022/9802382)
Supplement: Supplementary Materials — Figure S1: verification of the neuronal type of LH CaMKIIα+ neurons. Figure S2: viral-assisted downstream region mapping of MPOA CaMKIIα+ neurons. Figure S3: activation of MPOA CaMKIIα+ neurons initiates novelty-seeking behavior during object exploration. Figure S4: MPOA CaMKIIα+ neurons are critically involved in hunting behavior. Figure S5: activation of CaMKIIαMPOA-LH circuit induces nonsocial interaction and will not induce social aggression. Figure S6: CaMKIIαMPOA-vPAG pathway and CaMKIIαMPOA-LH-vPAG pathway are compensatory in hunting behavior. Figure S7: vPAG receives both GABAergic and glutamatergic projection from the LH. Video S1: in vivo fiber photometry of LH CaMKIIα+ neurons when mice explored novel object and hunting (related to Figures 1 and 2). Video S2: LH CaMKIIα+ neuron activation induces object exploration and object chasing behavior (related to Figure 1). Video S3: different behavioral phenotypes between LH CaMKIIα+ neuron activation and MPOA CaMKIIα+ neuron activation (related to Figure 1 and Figure S4). Video S4: LH CaMKIIα+ neuron activation induces nonselective feeding behavior (related to Figure 1). Video S5: LH CaMKIIα+ neuron activation promotes predatory-like attack toward artificial prey and lively crickets and mice prefer to hunt live prey to readily food pellet (related to Figure 2). Video S6: different behavior phenotypes between LH CaMKIIα+ neuron activation and CaMKIIαLH-vPAG projection activation (related to Figures 1 and 3). Video S7: optical inhibit MPOA CaMKIIα+ neurons abolish internal appetite-induced hunting behavior (related to Figure S4). [file 9802382.f1.zip]

Archive with 8 entries (8 files):
- Supplementary video 1.mpg
- Supplementary video 2.mpg
- Supplementary video 3.mpg
- Supplementary video 4.mpg
- Supplementary video 5.mpg
- Supplementary video 6.mpg
- Supplementary video 7.mpg
- Tan_SI.docx
